# Supplementary material for: Transpancreatic Sphincterotomy Is a Safe and Effective Pancreatic Guidewire-Assisted Cannulation Method: Real-World Data Analysis of the Hungarian ERCP Registry
Source: J Clin Med. 2025 Oct 9;14(19):7118. doi: 10.3390/jcm14197118 (PMC12525139; doi:10.3390/jcm14197118)
Supplement: Supplementary file 1 [file jcm-14-07118-s001.zip]

Archive with 1 entries (1 files):
- jcm-3790536-supplementary.pdf
